# Supplementary material for: Structural Plasticity and Immune Evasion of SARS-CoV-2 Spike Variants
Source: Viruses. 2022 Jun 9;14(6):1255. doi: 10.3390/v14061255 (PMC9229035; doi:10.3390/v14061255)
Supplement: Supplementary file 1 [file viruses-14-01255-s001.zip]

Archive with 1 entries (1 files):
- viruses-1710447-supplementary.pdf
